# Supplementary material for: Diagnostic Value of AngioPLUS Microvascular Imaging in Thyroid Nodule Diagnosis Using Quantitative and Qualitative Vascularity Grading
Source: Biomedicines. 2022 Jun 29;10(7):1554. doi: 10.3390/biomedicines10071554 (PMC9313421; doi:10.3390/biomedicines10071554)
Supplement: Supplementary file 1 [file biomedicines-10-01554-s001.zip]

Archive with 1 entries (1 files):
- biomedicines-1774131-supplementary.pdf
